# Supplementary material for: A Preliminary Report of Network Electroencephalographic Measures in Primary Progressive Apraxia of Speech and Aphasia
Source: Brain Sci. 2022 Mar 12;12(3):378. doi: 10.3390/brainsci12030378 (PMC8946002; doi:10.3390/brainsci12030378)
Supplement: Supplementary file 1 [file brainsci-12-00378-s001.zip]

Archive with 1 entries (1 files):
- brainsci-1594846-supplementary.pdf
